# Supplementary material for: MarVis-Pathway: integrative and exploratory pathway analysis of non-targeted metabolomics data
Source: Metabolomics. 2014 Oct 10;11(3):764–77. doi: 10.1007/s11306-014-0734-y (PMC4419191; doi:10.1007/s11306-014-0734-y)
Supplement: Supplementary file 1 — Supplementary material 1 (XLS 38 kb) [file 11306_2014_734_MOESM1_ESM.xls]

## Sheet: Sheet1
Supplementary material 1: Table of feature mappings to entries in the alpha-linolenic acid metabolism pathway (KEGG).
Data set	Feature ID	rt	m/z	Adduct rule	Corrected mass	SNR	SNR_FDR	Label	Cluster	Entry mappings
M1	493	0.7957	209.119	m-H	210.126	8.08048	0.0017955	wt	3	Jasmonic acid
M1	553	0.7958	255.123	m+FA-H	210.125	7.55004	0.0020495	wt	3	Jasmonic acid
M1	588	0.7972	277.106	m+FA-2H+Na	210.125	7.46102	0.0020857	wt	3	Jasmonic acid
M1	672	2.2626	337.2	m+FA-H	292.202	13.8689	0.001	wt	3	10-OPDA / 12-OPDA / 9,10-EOTrE / 12,13-EOTrE / Etherolenic acid
M1	679	2.2555	359.185	m+FA-2H+Na	292.204	10.596	0.0014318	wt	3	10-OPDA / 12-OPDA / 9,10-EOTrE / 12,13-EOTrE / Etherolenic acid
M1	608	2.6547	291.197	m-H	292.204	17.5151	0.001	-	18	10-OPDA / 12-OPDA / 9,10-EOTrE / 12,13-EOTrE / Etherolenic acid
M1	678	2.6786	359.185	m+FA-2H+Na	292.205	12.8127	0.001	-	18	10-OPDA / 12-OPDA / 9,10-EOTrE / 12,13-EOTrE / Etherolenic acid
M1	671	2.6706	337.201	m+FA-H	292.203	5.34064	0.0050741	-	18	10-OPDA / 12-OPDA / 9,10-EOTrE / 12,13-EOTrE / Etherolenic acid
M1	602	2.5157	293.214	m-H	294.221	4.45105	0.012375	-	19	OPC-8:0 / 9(S)-HOTrE / 13(S)-HOTrE / 2(R)-HOTrE / 17-Hydroxylinolenic acid
M1	675	2.5245	361.2	m+FA-2H+Na	294.219	4.29761	0.014909	-	19	OPC-8:0 / 9(S)-HOTrE / 13(S)-HOTrE / 2(R)-HOTrE / 17-Hydroxylinolenic acid
M1	664	2.5116	339.217	m+FA-H	294.219	3.67937	0.036605	-	19	OPC-8:0 / 9(S)-HOTrE / 13(S)-HOTrE / 2(R)-HOTrE / 17-Hydroxylinolenic acid
M2	4747	2.2658	293.211	m+H	292.203	21.4677	0.0013333	wt	3	10-OPDA / 12-OPDA / 9,10-EOTrE / 12,13-EOTrE / Etherolenic acid
M2	5122	2.2591	315.193	m+Na	292.204	16.7736	0.0013333	wt	3	10-OPDA / 12-OPDA / 9,10-EOTrE / 12,13-EOTrE / Etherolenic acid
M2	5087	2.2588	310.238	m+NH4	292.204	14.725	0.0013333	wt	3	10-OPDA / 12-OPDA / 9,10-EOTrE / 12,13-EOTrE / Etherolenic acid
M2	5123	2.6716	315.192	m+Na	292.203	8.52625	0.0025455	-	18	10-OPDA / 12-OPDA / 9,10-EOTrE / 12,13-EOTrE / Etherolenic acid
M2	4746	2.6527	293.212	m+H	292.204	5.18065	0.011584	-	18	10-OPDA / 12-OPDA / 9,10-EOTrE / 12,13-EOTrE / Etherolenic acid
M2	4791	3.0121	295.226	m+H	294.218	6.84747	0.0044368	-	15	OPC-8:0 / 9(S)-HOTrE / 13(S)-HOTrE / 2(R)-HOTrE / 17-Hydroxylinolenic acid
M3	1079	4.2223	277.104	m+FA-2H+Na	210.124	25.803	0.001	wt	3	Jasmonic acid
M3	915	4.2058	255.123	m+FA-H	210.125	11.7539	0.00316	wt	3	Jasmonic acid
M3	600	4.2221	209.117	m-H	210.125	8.9683	0.0045128	wt	3	Jasmonic acid
T1	AT5G42650	-	-	-	-	22.1362	0.0018889	wt	4	allene oxide synthase
T1	AT3G25760	-	-	-	-	31.576	0.001	wt	6	allene oxide cyclase 1
T1	AT3G25760	-	-	-	-	6.22573	0.008424	wt	6	allene oxide cyclase 1
T1	AT3G25770	-	-	-	-	8.38578	0.0044101	wt	6	allene oxide cyclase 2
T1	AT3G25780	-	-	-	-	7.06271	0.0059441	wt	7	allene oxide cyclase 3
T1	AT4G15440	-	-	-	-	7.8926	0.004779	wt	6	hydroperoxide lyase 1
T1	AT4G15440	-	-	-	-	5.20473	0.01662	wt	5	hydroperoxide lyase 1
T1	AT1G19640	-	-	-	-	7.92829	0.0047195	wt	6	jasmonic acid carboxyl methyltransferase
T1	AT1G19640	-	-	-	-	6.05127	0.0092791	wt	6	jasmonic acid carboxyl methyltransferase
T1	AT3G45140	-	-	-	-	9.39412	0.0041834	wt	6	lipoxygenase 2
T1	AT3G45140	-	-	-	-	8.68641	0.0043019	wt	5	lipoxygenase 2
T1	AT3G45140	-	-	-	-	7.3839	0.005352	wt	5	lipoxygenase 2
T1	AT3G45140	-	-	-	-	7.1437	0.0058439	wt	5	lipoxygenase 2
T1	AT1G17420	-	-	-	-	17.6651	0.0026667	wt	5	lipoxygenase 3
T1	AT1G17420	-	-	-	-	10.6881	0.0036111	wt	5	lipoxygenase 3
T1	AT1G17420	-	-	-	-	8.56894	0.0043254	wt	5	lipoxygenase 3
T1	AT1G17420	-	-	-	-	6.83721	0.0063698	wt	5	lipoxygenase 3
T1	AT1G72520	-	-	-	-	10.2276	0.0036961	wt	24	lipoxygenase 4
T1	AT1G20510	-	-	-	-	7.15743	0.0058169	wt	24	OPC-8:0 CoA ligase 1
T1	AT5G48880	-	-	-	-	4.6199	0.0281	wt	11	peroxisomal 3-keto-acyl-CoA thiolase 2
T1	AT4G16760	-	-	-	-	15.6395	0.003	wt	8	peroxisomal acyl-coenzyme A oxidase 1
T1	AT2G44810	-	-	-	-	8.958	0.0041837	wt	6	phospholipase A1
T1	AT1G76680	-	-	-	-	5.28382	0.015536	wt	8	12-oxophytodienoate reductase 1
T1	AT1G76690	-	-	-	-	4.62167	0.028063	-	8	12-oxophytodienoate reductase 2
T1	AT1G76690	-	-	-	-	4.29285	0.038344	-	26	12-oxophytodienoate reductase 2
T1	AT2G06050	-	-	-	-	13.785	0.0032619	wt	5	12-oxophytodienoate reductase 3
T1	AT2G06050	-	-	-	-	5.47469	0.01343	wt	6	12-oxophytodienoate reductase 3
Abbreviations:
10-OPDA, 10-Oxo-11,15-phytodienoic acid; 12-OPDA, 12-oxo-10,15-phytodienoic acid; 9,10-EOTrE, 9,10-Epoxyoctadecatrienoic acid; 12,13-EOTrE, 12,13-Epoxyoctadecatrienoic acid
OPC-8:0, 3-Oxo-2-(pent-2'-enyl)-cyclopentane-1-octanoic acid; 9(S)-HOTrE, 9-Hydroxyoctadecatri-10,12,15-enoic acid; 13(S)-HOTrE, 13-Hydroxyoctadeca-9,11,15-trienoic acid; 2(R)-HOTrE, 2-Hydroxyoctadecatri-9,12,15-enoic acid
