# Supplementary material for: MarVis-Pathway: integrative and exploratory pathway analysis of non-targeted metabolomics data
Source: Metabolomics. 2014 Oct 10;11(3):764–77. doi: 10.1007/s11306-014-0734-y (PMC4419191; doi:10.1007/s11306-014-0734-y)
Supplement: Supplementary file 2 — Supplementary material 2 (CSV 19 kb) [file 11306_2014_734_MOESM2_ESM.csv]

Entry_id	Retention_time	Exact_mass	Entry_name	Group_id	Group_name	Formula	Literature	Comment
ID_001	0	760.4732	OPDA/16:3-MGDG (MGDG-O)	grp/MGDG_1	GL_ox_MGDG	C43H68O11	Ibrahim et al., 2011
ID_002	0	760.4732	18:3/dnOPDA-MGDG (Ara-F)	grp/MGDG_1	GL_ox_MGDG	C43H68O11	Ibrahim et al., 2011
ID_003	0	762.4888	OPDA/16:2-MGDG	grp/MGDG_1	GL_ox_MGDG	C43H70O11	Ibrahim et al., 2011
ID_004	0	762.4888	18:2/dnOPDA-MGDG	grp/MGDG_1	GL_ox_MGDG	C43H70O11	Ibrahim et al., 2011
ID_005	0	762.4888	HOT/16:3-MGDG	grp/MGDG_1	GL_ox_MGDG	C43H70O11	Ibrahim et al., 2011
ID_006	0	766.52	16:0/OPDA-MGDG	grp/MGDG_1	GL_ox_MGDG	C43H74O11	Ibrahim et al., 2011
ID_007	0	774.4524	OPDA/dnOPDA-MGDG (Ara-A)	grp/MGDG_1	GL_ox_MGDG	C43H66O12	Ibrahim et al., 2011
ID_008	0	776.468	HOT/dnOPDA-MGDG	grp/MGDG_1	GL_ox_MGDG	C43H68O12	Ibrahim et al., 2011
ID_009	0	778.4836	(HPOT/ketol-18:2)/16:3-MGDG	grp/MGDG_1	GL_ox_MGDG	C43H70O12	Ibrahim et al., 2011
ID_010	0	788.5044	OPDA/18:3-MGDG	grp/MGDG_1	GL_ox_MGDG	C45H72O11	Ibrahim et al., 2011
ID_011	0	788.5044	18:3/OPDA-MGDG	grp/MGDG_1	GL_ox_MGDG	C45H72O11	Ibrahim et al., 2011
ID_012	0	790.4472	(PPA1/PPB1)/dnOPDA-MGDG	grp/MGDG_1	GL_ox_MGDG	C43H66O13	Ibrahim et al., 2011
ID_013	0	790.52	OPDA/18:2-MGDG	grp/MGDG_1	GL_ox_MGDG	C45H74O11	Ibrahim et al., 2011
ID_014	0	790.52	HOT/18:3-MGDG	grp/MGDG_1	GL_ox_MGDG	C45H74O11	Ibrahim et al., 2011
ID_015	0	790.52	18:3/HOT-MGDG	grp/MGDG_1	GL_ox_MGDG	C45H74O11	Ibrahim et al., 2011
ID_016	0	792.4628	(HPOT/ketol-18:2)/dn-OPDA-MGDG	grp/MGDG_1	GL_ox_MGDG	C43H68O13	Ibrahim et al., 2011
ID_017	0	792.4628	OPDA/(ketol-16:2/HPHT)-MGDG	grp/MGDG_1	GL_ox_MGDG	C43H68O13	Ibrahim et al., 2011
ID_018	0	792.4992	methyl-ketol-18:2/16:3-MGDG	grp/MGDG_1	GL_ox_MGDG	C44H72O12	Ibrahim et al., 2011
ID_019	0	792.4992	18:3/methyl-ketol-16:2-MGDG	grp/MGDG_1	GL_ox_MGDG	C44H72O12	Ibrahim et al., 2011
ID_020	0	792.5356	OPDA/18:1-MGDG	grp/MGDG_1	GL_ox_MGDG	C45H76O11	Ibrahim et al., 2011
ID_021	0	794.5148	methyl-ketol-18:2/16:2-MGDG	grp/MGDG_1	GL_ox_MGDG	C44H74O12	Ibrahim et al., 2011
ID_022	0	796.5304	16:1/methyl-ketol-18:2-MGDG	grp/MGDG_1	GL_ox_MGDG	C44H76O12	Ibrahim et al., 2011
ID_023	0	796.5304	18:1/methyl-ketol-16:2-MGDG	grp/MGDG_1	GL_ox_MGDG	C44H76O12	Ibrahim et al., 2011
ID_024	0	802.4836	OPDA/OPDA-MGDG (Ara-B)	grp/MGDG_1	GL_ox_MGDG	C45H70O12	Ibrahim et al., 2011
ID_025	0	804.4992	HOT/OPDA-MGDG	grp/MGDG_1	GL_ox_MGDG	C45H72O12	Ibrahim et al., 2011
ID_026	0	806.4784	methyl-ketol-18:2/dnOPDA-MGDG	grp/MGDG_1	GL_ox_MGDG	C44H70O13	Ibrahim et al., 2011
ID_027	0	806.4784	OPDA/methyl-ketol-16:2-MGDG	grp/MGDG_1	GL_ox_MGDG	C44H70O13	Ibrahim et al., 2011
ID_028	0	806.5148	(HPOT/ketol-18:2)/18:3 MGDG	grp/MGDG_1	GL_ox_MGDG	C45H74O12	Ibrahim et al., 2011
ID_029	0	808.5304	HOT/HOD-MGDG	grp/MGDG_1	GL_ox_MGDG	C45H76O12	Ibrahim et al., 2011
ID_030	0	808.5304	18:3/(HPOD/ketol-18:1)-MGDG	grp/MGDG_1	GL_ox_MGDG	C45H76O12	Ibrahim et al., 2011
ID_031	0	820.494	oPDA/(HPOT/ketol-18:2)-MGDG	grp/MGDG_1	GL_ox_MGDG	C45H72O13	Ibrahim et al., 2011
ID_032	0	820.5304	18:3/methyl-ketol-18:2-MGDG	grp/MGDG_1	GL_ox_MGDG	C46H76O12	Ibrahim et al., 2011
ID_033	0	822.546	18:2/methyl-ketol-18:2-MGDG	grp/MGDG_1	GL_ox_MGDG	C46H78O12	Ibrahim et al., 2011
ID_034	0	824.4888	(HPOT/ketol-18:2)/methyl-ketol-16:2-MGDG	grp/MGDG_1	GL_ox_MGDG	C44H72O14	Ibrahim et al., 2011
ID_035	0	824.4888	methyl-ketol-18:2/(HPHT/ketol-16:2)-MGDG	grp/MGDG_1	GL_ox_MGDG	C44H72O14	Ibrahim et al., 2011
ID_036	0	834.5096	OPDA/methyl-ketol-18:2-MGDG	grp/MGDG_1	GL_ox_MGDG	C46H74O13	Ibrahim et al., 2011
ID_037	0	838.5044	methyl-ketol-18:2/methyl-ketol-16:2-MGDG	grp/MGDG_1	GL_ox_MGDG	C45H74O14	Ibrahim et al., 2011
ID_038	0	852.52	(HPOT/ketol-18:2)/methyl-ketol-18:2-MGDG	grp/MGDG_1	GL_ox_MGDG	C46H76O14	Ibrahim et al., 2011
ID_039	0	866.5356	methyl-ketol-18:2/methyl-ketol-18:2-MGDG	grp/MGDG_1	GL_ox_MGDG	C47H78O14	Ibrahim et al., 2011
ID_040	0	922.5252	OPDA/16:3-DGDG	grp/DGDG_1	GL_ox_DGDG	C49H78O16	Ibrahim et al., 2011
ID_041	0	922.5252	18:3/dnOPDA-DGDG	grp/DGDG_1	GL_ox_DGDG	C49H78O16	Ibrahim et al., 2011
ID_042	0	924.5408	HOT/16:3-DGDG	grp/DGDG_1	GL_ox_DGDG	C49H80O16	Ibrahim et al., 2011
ID_043	0	928.572	OPDA/16:0-DGDG	grp/DGDG_1	GL_ox_DGDG	C49H84O16	Ibrahim et al., 2011
ID_044	0	928.572	16:0/OPDA-DGDG	grp/DGDG_1	GL_ox_DGDG	C49H84O16	Ibrahim et al., 2011
ID_045	0	930.5876	HOT/16:0-DGDG	grp/DGDG_1	GL_ox_DGDG	C49H86O16	Ibrahim et al., 2011
ID_046	0	936.5044	OPDA/dnOPDA-DGDG (Ara-C)	grp/DGDG_1	GL_ox_DGDG	C49H76O17	Ibrahim et al., 2011
ID_047	0	938.52	HOT/dnOPDA-DGDG	grp/DGDG_1	GL_ox_DGDG	C49H78O17	Ibrahim et al., 2011
ID_048	0	940.5356	(HPOT/ketol-18:2)/16:3-DGDG	grp/DGDG_1	GL_ox_DGDG	C49H80O17	Ibrahim et al., 2011
ID_049	0	946.5824	(HPOT/ketol-18:2)/16:0-DGDG	grp/DGDG_1	GL_ox_DGDG	C49H86O17	Ibrahim et al., 2011
ID_050	0	950.5564	OPDA/18:3-DGDG	grp/DGDG_1	GL_ox_DGDG	C51H82O16	Ibrahim et al., 2011
ID_051	0	950.5564	18:3/OPDA-DGDG	grp/DGDG_1	GL_ox_DGDG	C51H82O16	Ibrahim et al., 2011
ID_052	0	952.572	OPDA/18:2-DGDG	grp/DGDG_1	GL_ox_DGDG	C51H84O16	Ibrahim et al., 2011
ID_053	0	952.572	HOT/18:3-DGDG	grp/DGDG_1	GL_ox_DGDG	C51H84O16	Ibrahim et al., 2011
ID_054	0	954.5148	(HPOT/ketol-18:2)/dnOPDA-DGDG	grp/DGDG_1	GL_ox_DGDG	C49H78O18	Ibrahim et al., 2011
ID_055	0	954.5512	18:3/methyl-ketol-16:2-DGDG	grp/DGDG_1	GL_ox_DGDG	C50H82O17	Ibrahim et al., 2011
ID_056	0	954.5512	methyl-ketol-18:2/16:3-DGDG	grp/DGDG_1	GL_ox_DGDG	C50H82O17	Ibrahim et al., 2011
ID_057	0	954.5876	18:1/OPDA-DGDG	grp/DGDG_1	GL_ox_DGDG	C51H86O16	Ibrahim et al., 2011
ID_058	0	960.598	methyl-ketol-18:2/16:0-DGDG	grp/DGDG_1	GL_ox_DGDG	C50H88O17	Ibrahim et al., 2011
ID_059	0	960.598	16:0/methyl-ketol-18:2-DGDG	grp/DGDG_1	GL_ox_DGDG	C50H88O17	Ibrahim et al., 2011
ID_060	0	964.5356	OPDA/OPDA-DGDG (Ara-D)	grp/DGDG_1	GL_ox_DGDG	C51H80O17	Ibrahim et al., 2011
ID_061	0	966.5512	HOT/OPDA-DGDG	grp/DGDG_1	GL_ox_DGDG	C51H82O17	Ibrahim et al., 2011
ID_062	0	968.5668	18:3/(HPOT/ketol-18:2)-DGDG	grp/DGDG_1	GL_ox_DGDG	C51H84O17	Ibrahim et al., 2011
ID_063	0	968.5668	(HPOT/ketol-18:2)/18:3-DGDG	grp/DGDG_1	GL_ox_DGDG	C51H84O17	Ibrahim et al., 2011
ID_064	0	972.598	18:0/(PPA1/PPB1)-DGDG	grp/DGDG_1	GL_ox_DGDG	C51H88O17	Ibrahim et al., 2011
ID_065	0	982.546	OPDA/(HPOT/ketol-18:2)-DGDG	grp/DGDG_1	GL_ox_DGDG	C51H82O18	Ibrahim et al., 2011
ID_066	0	982.546	(HPOT/ketol-18:2)/OPDA-DGDG	grp/DGDG_1	GL_ox_DGDG	C51H82O18	Ibrahim et al., 2011
ID_067	0	982.5824	methyl-ketol-18:2/18:3-DGDG	grp/DGDG_1	GL_ox_DGDG	C52H86O17	Ibrahim et al., 2011
ID_068	0	984.598	18:2/methyl-ketol-18:2-DGDG	grp/DGDG_1	GL_ox_DGDG	C52H88O17	Ibrahim et al., 2011
ID_069	0	986.6136	methyl-ketol-18:2/18:1-DGDG	grp/DGDG_1	GL_ox_DGDG	C52H90O17	Ibrahim et al., 2011
ID_070	0	996.5616	OPDA/methyl-ketol-18:2-DGDG	grp/DGDG_1	GL_ox_DGDG	C52H84O18	Ibrahim et al., 2011
ID_071	0	1000.5564	methyl-ketol-18:2/methyl-ketol-16:2-DGDG	grp/DGDG_1	GL_ox_DGDG	C51H84O19	Ibrahim et al., 2011
ID_072	0	1012.5564	methyl-ketol-18:2/(PPA1/PPB1)-DGDG	grp/DGDG_1	GL_ox_DGDG	C52H84O19	Ibrahim et al., 2011
ID_073	0	1028.5876	methyl-ketol-18:2/methyl-ketol-18:2-DGDG	grp/DGDG_1	GL_ox_DGDG	C53H88O19	Ibrahim et al., 2011
ID_074	0	992.6552	OPDA/16:3-MGDG-16:3	grp/MGDG_2	GL_ox_ac_ MGDG	C59H92O12	Ibrahim et al., 2011
ID_075	0	998.702	OPDA/16:3-MGDG-16:0	grp/MGDG_2	GL_ox_ac_ MGDG	C59H98O12	Ibrahim et al., 2011
ID_076	0	1006.6344	OPDA/dnOPDA-MGDG-16:3	grp/MGDG_2	GL_ox_ac_ MGDG	C59H90O13	Ibrahim et al., 2011
ID_077	0	1010.6656	OPDA/dnOPDA-MGDG-16:1	grp/MGDG_2	GL_ox_ac_ MGDG	C59H94O13	Ibrahim et al., 2011
ID_078	0	1012.6812	OPDA/dnOPDA-MGDG-16:0	grp/MGDG_2	GL_ox_ac_ MGDG	C59H96O13	Ibrahim et al., 2011
ID_079	0	1016.7124	(HPOT/ketol-18:2)-16:0-MGDG-16:3	grp/MGDG_2	GL_ox_ac_ MGDG	C59H100O13	Ibrahim et al., 2011
ID_080	0	1020.6136	OPDA/dnOPDA-MGDG-dnOPDA	grp/MGDG_2	GL_ox_ac_ MGDG	C59H88O14	Ibrahim et al., 2011
ID_081	0	1020.6864	OPDA/16:3-MGDG-18:3	grp/MGDG_2	GL_ox_ac_ MGDG	C61H96O12	Ibrahim et al., 2011
ID_082	0	1020.6864	18:3/16:3-MGDG-OPDA	grp/MGDG_2	GL_ox_ac_ MGDG	C61H96O12	Ibrahim et al., 2011
ID_083	0	1024.6448	(HPOT/ketol-18:2)-dnOPDA-MGDG-16:3	grp/MGDG_2	GL_ox_ac_ MGDG	C59H92O14	Ibrahim et al., 2011
ID_084	0	1024.6448	OPDA-(HPHT/ketol-16:2)-MGDG-16:3	grp/MGDG_2	GL_ox_ac_ MGDG	C59H92O14	Ibrahim et al., 2011
ID_085	0	1026.7332	OPDA/18:3-MGDG-16:0	grp/MGDG_2	GL_ox_ac_ MGDG	C61H102O12	Ibrahim et al., 2011
ID_086	0	1028.7488	18:1/16:1-MGDG-OPDA	grp/MGDG_2	GL_ox_ac_ MGDG	C61H104O12	Ibrahim et al., 2011
ID_087	0	1030.6916	(HPOT/ketOl-18:2)-dnOPDA-MGDG-16:0	grp/MGDG_2	GL_ox_ac_ MGDG	C59H98O14	Ibrahim et al., 2011
ID_088	0	1030.6916	OPDA-(HPHT/ketol-16:2)-MGDG-16:0	grp/MGDG_2	GL_ox_ac_ MGDG	C59H98O14	Ibrahim et al., 2011
ID_089	0	1030.7644	18:1/16:0-MGDG-OPDA	grp/MGDG_2	GL_ox_ac_ MGDG	C61H106O12	Ibrahim et al., 2011
ID_090	0	1034.6656	OPDA/dnOPDA-MGDG-18:3	grp/MGDG_2	GL_ox_ac_ MGDG	C61H94O13	Ibrahim et al., 2011
ID_091	0	1034.6656	OPDA/OPDA-MGDG-16:3	grp/MGDG_2	GL_ox_ac_ MGDG	C61H94O13	Ibrahim et al., 2011
ID_092	0	1036.6812	OPDA/dnOPDA-MGDG-18:2	grp/MGDG_2	GL_ox_ac_ MGDG	C61H96O13	Ibrahim et al., 2011
ID_093	0	1038.6968	OPDA/OPDA-MGDG-16:1	grp/MGDG_2	GL_ox_ac_ MGDG	C61H98O13	Ibrahim et al., 2011
ID_094	0	1038.6968	OPDA/dnOPDA-MGDG-18:1	grp/MGDG_2	GL_ox_ac_ MGDG	C61H98O13	Ibrahim et al., 2011
ID_095	0	1040.7124	OPDA/dnOPDA-MGDG-18:0	grp/MGDG_2	GL_ox_ac_ MGDG	C61H100O13	Ibrahim et al., 2011
ID_096	0	1040.7124	OPDA/OPDA-MGDG-16:0	grp/MGDG_2	GL_ox_ac_ MGDG	C61H100O13	Ibrahim et al., 2011
ID_097	0	1044.7436	(HPOT/ketol-18:2)-18:3-MGDG-16:0	grp/MGDG_2	GL_ox_ac_ MGDG	C61H104O13	Ibrahim et al., 2011
ID_098	0	1044.7436	(HPOT/ketol-18:2)-18:0-MGDG-16:3	grp/MGDG_2	GL_ox_ac_ MGDG	C61H104O13	Ibrahim et al., 2011
ID_099	0	1048.6448	OPDA/dnOPDA-MGDG-OPDA (Ara-E)	grp/MGDG_2	GL_ox_ac_ MGDG	C61H92O14	Ibrahim et al., 2011
ID_100	0	1048.7176	18:3/18:3-MGDG-OPDA	grp/MGDG_2	GL_ox_ac_ MGDG	C63H100O12	Ibrahim et al., 2011
ID_101	0	1052.676	(HPOT/ketOl-18:2)-dnOPDA-MGDG-18:3	grp/MGDG_2	GL_ox_ac_ MGDG	C61H96O14	Ibrahim et al., 2011
ID_102	0	1052.676	OPDA-(HPHT/ketol-16:2)-MGDG-18:3	grp/MGDG_2	GL_ox_ac_ MGDG	C61H96O14	Ibrahim et al., 2011
ID_103	0	1052.676	(HPOT/ketol-18:2)-OPDA-MGDG-16:3	grp/MGDG_2	GL_ox_ac_ MGDG	C61H96O14	Ibrahim et al., 2011
ID_104	0	1054.7644	OPDA/18:3-MGDG-18:0	grp/MGDG_2	GL_ox_ac_ MGDG	C63H106O12	Ibrahim et al., 2011
ID_105	0	1054.7644	OPDA/18:2-MGDG-18:1	grp/MGDG_2	GL_ox_ac_ MGDG	C63H106O12	Ibrahim et al., 2011
ID_106	0	1058.7228	(HPOT/ketol-18:2)-OPDA-MGDG-16:0	grp/MGDG_2	GL_ox_ac_ MGDG	C61H102O14	Ibrahim et al., 2011
ID_107	0	1062.624	OPDA/18:5-20-MGDG-dnOPDA	grp/MGDG_2	GL_ox_ac_ MGDG	C61H90O15	Ibrahim et al., 2011
ID_108	0	1062.6968	OPDA/OPDA-MGDG-18:3	grp/MGDG_2	GL_ox_ac_ MGDG	C63H98O13	Ibrahim et al., 2011
ID_109	0	1064.6396	OPDA/dnOPDA-MGDG-(PPA1/PPB1)	grp/MGDG_2	GL_ox_ac_ MGDG	C61H92O15	Ibrahim et al., 2011
ID_110	0	1064.7124	OPDA/OPDA-MGDG-18:2	grp/MGDG_2	GL_ox_ac_ MGDG	C63H100O13	Ibrahim et al., 2011
ID_111	0	1066.6552	OPDA/dnOPDA-MGDG-(HPOT/ketol-18:2)	grp/MGDG_2	GL_ox_ac_ MGDG	C61H94O15	Ibrahim et al., 2011
ID_112	0	1066.6552	OPDA/OPDA-MGDG-(HPHT/ketol-16:2)	grp/MGDG_2	GL_ox_ac_ MGDG	C61H94O15	Ibrahim et al., 2011
ID_113	0	1066.728	OPDA/OPDA-MGDG-18:1	grp/MGDG_2	GL_ox_ac_ MGDG	C63H102O13	Ibrahim et al., 2011
ID_114	0	1066.728	(HPOT/ketol-18:2)-18:3-MGDG-18:3	grp/MGDG_2	GL_ox_ac_ MGDG	C63H102O13	Ibrahim et al., 2011
ID_115	0	1068.7436	OPDA/OPDA-MGDG-18:0	grp/MGDG_2	GL_ox_ac_ MGDG	C63H104O13	Ibrahim et al., 2011
ID_116	0	1070.6864	(HPOT/ketol-18:2)-(HPHT/ketol-16:2)-MGDG-18:3	grp/MGDG_2	GL_ox_ac_ MGDG	C61H98O15	Ibrahim et al., 2011
ID_117	0	1070.6864	(HPOT/ketol-18:2)-(HPOT/ketol-18:2)-MGDG-16:3	grp/MGDG_2	GL_ox_ac_ MGDG	C61H98O15	Ibrahim et al., 2011
ID_118	0	1070.7592	(HPOT/ketol-18:2)-18:2-MGDG-18:2	grp/MGDG_2	GL_ox_ac_ MGDG	C63H106O13	Ibrahim et al., 2011
ID_119	0	1072.702	(HPOT/ketol-18:2)-18:2-MGDG-(HPHT/ketol-16:2)	grp/MGDG_2	GL_ox_ac_ MGDG	C61H100O15	Ibrahim et al., 2011
ID_120	0	1072.7748	(HPOT/ketol-18:2)-18:3-MGDG-18:0	grp/MGDG_2	GL_ox_ac_ MGDG	C63H108O13	Ibrahim et al., 2011
ID_121	0	1072.7748	(HPOT/ketol-18:2)-18:2-MGDG-18:1	grp/MGDG_2	GL_ox_ac_ MGDG	C63H108O13	Ibrahim et al., 2011
ID_122	0	1076.676	OPDA/OPDA-MGDG-OPDA (Ara-G)	grp/MGDG_2	GL_ox_ac_ MGDG	C63H96O14	Ibrahim et al., 2011
ID_123	0	1080.7072	(HPOT/ketol-18:2)-OPDA-MGDG-18:3	grp/MGDG_2	GL_ox_ac_ MGDG	C63H100O14	Ibrahim et al., 2011
ID_124	0	1084.6656	(HPOT/ketol-18:2)-(HPHT/ketol-16:2)-MGDG-dnOPDA	grp/MGDG_2	GL_ox_ac_ MGDG	C61H96O16	Ibrahim et al., 2011
ID_125	0	1084.6656	(HPOT/ketol-18:2)-(HPOT/ketol-18:2)-MGDG-dnOPDA	grp/MGDG_2	GL_ox_ac_ MGDG	C61H96O16	Ibrahim et al., 2011
ID_126	0	1086.754	(HPOT/ketol-18:2)-OPDA-MGDG-18:0	grp/MGDG_2	GL_ox_ac_ MGDG	C63H100O14	Ibrahim et al., 2011
ID_127	0	1110.6812	OPDA/OPDA-MGDG-(HPOT/ketol-18:2)	grp/MGDG_2	GL_ox_ac_ MGDG	C63H98O16	Ibrahim et al., 2011
ID_128	0	1112.6968	OPDA/methyl-ketol-16:2-MGDG-methyl-ketol-18:2	grp/MGDG_2	GL_ox_ac_ MGDG	C63H100O16	Ibrahim et al., 2011
ID_129	0	1112.6968	methyl-ketol-18:2/dnOPDA-MGDG-methyl-ketol-18:2	grp/MGDG_2	GL_ox_ac_ MGDG	C63H100O16	Ibrahim et al., 2011
ID_130	0	1238.728	OPDA/OPDA-DGDG-OPDA	grp/DGDG_2	GL_ox_ac_DGDG	C69H106O19	Ibrahim et al., 2011
ID_131	0	771.5385	16:0/HOT-PC	grp/PC	L_ox_PC	C42H78O9PN	Ibrahim et al., 2011
ID_132	0	773.5541	16:0/HOD-PC	grp/PC	L_ox_PC	C42H80O9PN	Ibrahim et al., 2011
ID_133	0	787.5333	16:0/(HPOT/ketol-18:2)-PC	grp/PC	L_ox_PC	C42H78O10PN	Ibrahim et al., 2011
ID_134	0	789.5489	16:0/HPOD-PC	grp/PC	L_ox_PC	C42H80O10PN	Ibrahim et al., 2011
ID_135	0	793.5229	18:3/HOT-PC	grp/PC	L_ox_PC	C44H76O9PN	Ibrahim et al., 2011
ID_136	0	795.5385	18:2/HOT-PC	grp/PC	L_ox_PC	C44H78O9PN	Ibrahim et al., 2011
ID_137	0	795.5385	18:3/HOD-PC	grp/PC	L_ox_PC	C44H78O9PN	Ibrahim et al., 2011
ID_138	0	797.5541	18:2/HOD-PC	grp/PC	L_ox_PC	C44H80O9PN	Ibrahim et al., 2011
ID_139	0	809.5177	18:3/HPOT-PC	grp/PC	L_ox_PC	C44H76O10PN	Ibrahim et al., 2011
ID_140	0	811.5333	18:3/(HPOD/ketol-18:1)-PC	grp/PC	L_ox_PC	C44H78O10PN	Ibrahim et al., 2011
ID_141	0	811.5333	18:2/HPOT-PC	grp/PC	L_ox_PC	C44H78O10PN	Ibrahim et al., 2011
ID_142	0	813.5489	18:2/(HPOD/ketol-18:1)-PC	grp/PC	L_ox_PC	C44H80O10PN	Ibrahim et al., 2011
ID_143	0	729.4917	16:0/HOT-PE	grp/PE	L_ox_PE	C39H72O9PN	Ibrahim et al., 2011
ID_144	0	731.5073	16:0/HOD-PE	grp/PE	L_ox_PE	C39H74O9PN	Ibrahim et al., 2011
ID_145	0	745.4865	16:0/(HPOT/ketol-18:2)-PE	grp/PE	L_ox_PE	C39H72O10PN	Ibrahim et al., 2011
ID_146	0	747.5021	16:0/HPOD-PE	grp/PE	L_ox_PE	C39H74O10PN	Ibrahim et al., 2011
ID_147	0	751.4761	18:3/HOT-PE	grp/PE	L_ox_PE	C41H70O9PN	Ibrahim et al., 2011
ID_148	0	753.4917	18:2/HOT-PE	grp/PE	L_ox_PE	C41H72O9PN	Ibrahim et al., 2011
ID_149	0	753.4917	18:3/HOD-PE	grp/PE	L_ox_PE	C41H72O9PN	Ibrahim et al., 2011
ID_150	0	755.5073	18:2/HOD-PE	grp/PE	L_ox_PE	C41H74O9PN	Ibrahim et al., 2011
ID_151	0	767.4709	18:3/(HPOT/ketol-18:2)-PE	grp/PE	L_ox_PE	C41H70O10PN	Ibrahim et al., 2011
ID_152	0	769.4865	18:3/(HPOD/ketol-18:1)-PE	grp/PE	L_ox_PE	C41H72O10PN	Ibrahim et al., 2011
ID_153	0	769.4865	18:2/(HPOT/ketol-18:2)-PE	grp/PE	L_ox_PE	C41H72O10PN	Ibrahim et al., 2011
ID_154	0	771.5021	18:2/(HPOD/ketol-18:1)-PE	grp/PE	L_ox_PE	C41H74O10PN	Ibrahim et al., 2011
ID_155	0	756.4548	OPDA/16:1-PG	grp/PG	L_ox_PG	C40H69O11P	Ibrahim et al., 2011
ID_156	0	756.4548	KOT/16:1-PG	grp/PG	L_ox_PG	C40H69O11P	Ibrahim et al., 2011
ID_157	0	758.4704	HOT/16:1-PG	grp/PG	L_ox_PG	C40H71O11P	Ibrahim et al., 2011
ID_158	0	758.4704	OPDA/16:0-PG	grp/PG	L_ox_PG	C40H71O11P	Ibrahim et al., 2011
ID_159	0	760.486	HOT/16:0-PG	grp/PG	L_ox_PG	C40H73O11P	Ibrahim et al., 2011
ID_160	0	760.486	HOD/16:1-PG	grp/PG	L_ox_PG	C40H73O11P	Ibrahim et al., 2011
ID_161	0	762.5016	HOD/16:0-PG	grp/PG	L_ox_PG	C40H75O11P	Ibrahim et al., 2011
ID_162	0	762.5016	HOD/16:0-PG	grp/PG	L_ox_PG	C40H75O11P	Ibrahim et al., 2011
ID_163	0	776.4808	HPOD/16:1-PG	grp/PG	L_ox_PG	C40H73O12P	Ibrahim et al., 2011
ID_164	0	778.4964	HPOD/16:0-PG	grp/PG	L_ox_PG	C40H75O12P	Ibrahim et al., 2011
ID_165	0	210.1256	JA	grp/JA_1	JA_bios	C12H18O3	Goebel and Feussner, 2009
ID_166	0	292.2038	OPDA	grp/JA_1	JA_bios	C18H28O3	Goebel and Feussner, 2009
ID_167	0	264.1725	dnOPDA	grp/JA_1	JA_bios	C16H24O3	Goebel and Feussner, 2009
ID_168	0	294.2195	OPC-8	grp/JA_1	JA_bios	C18H30O3	Goebel and Feussner, 2009
ID_169	0	266.1882	OPC-6	grp/JA_1	JA_bios	C16H26O3	Goebel and Feussner, 2009
ID_170	0	238.1569	OPC-4	grp/JA_1	JA_bios	C14H22O3	Goebel and Feussner, 2009
ID_171	0	310.2145	13-HPOT	grp/JA_1	JA_bios	C18H30O4	Goebel and Feussner, 2009
ID_174	0	226.1205	11/12-Hydroxy-JA	grp/JA_2	JA-derivat	C12H18O4	Goebel and Feussner, 2009
ID_175	0	293.162709	JA-ACC	grp/JA_2	JA-derivat	C16 H23 N1 O4	Goebel and Feussner, 2009
ID_176	0	306.077327	12-Hydroxy-JA-sulfate	grp/JA_2	JA-derivat	C12 H18 O7 S	Goebel and Feussner, 2009
ID_177	0	261.209264	JA-Val	grp/JA_2	JA-derivat	C17 H27 N1 O	Goebel and Feussner, 2009
ID_178	0	323.209659	JA-Leu	grp/JA_2	JA-derivat	C18 H29 N1 O4	Goebel and Feussner, 2009
ID_179	0	323.209659	JA-Ile	grp/JA_2	JA-derivat	C18 H29 N1 O4	Goebel and Feussner, 2009
ID_180	0	329.199094	JA-tyramine	grp/JA_2	JA-derivat	C20 H27 N1 O3	Goebel and Feussner, 2009
ID_181	0	339.204574	12-Hydroxy-JA-Ile	grp/JA_2	JA-derivat	C18 H29 N1 O5	Goebel and Feussner, 2009
ID_182	0	353.183839	12-Carboxy-JA-Ile	grp/JA_2	JA-derivat	C18 H27 N1 O6	Goebel and Feussner, 2009
ID_183	0	357.194009	JA-Phe	grp/JA_2	JA-derivat	C21 H27 N1 O4	Goebel and Feussner, 2009
ID_184	0	372.17842	JA-1-glucose	grp/JA_2	JA-derivat	C18 H28 O8	Goebel and Feussner, 2009
ID_185	0	388.173335	11/12-Hydroxy-JA-glucose	grp/JA_2	JA-derivat	C18 H28 O9	Goebel and Feussner, 2009
ID_186	0	534.231245	JA-1-gentiobiose	grp/JA_2	JA-derivat	C24 H38 O13	Goebel and Feussner, 2009
ID_187	0	224.141245	JA-methylester	grp/JA_2	JA-derivat	C13 H20 O3	Goebel and Feussner, 2009
Abbreviations:
DGDG, digalactosyl diacylglycerol; dnOPDA, 10-oxo-8,13-dinor-phytodienoic acid; HPHT, hydro(pero)xy hexadecatrienoic acid; H(P)OD, hydro(pero)xy octadecadienoic acid;
H(P)OT, hydro(pero)xy octadecatrienoic acid; JA, jasmonic acid; JA-ACC, Jasmonoyl aminocyclopropane carboxylic acid; KOT, keto octadecatrienoic acid; MGDG, monogalactosyl diacylglycerol;
OPDA, 12-oxo-10,15-phytodienoic acid; OPC-4, 3-oxo-2-(pent-2'-enyl)-cyclopentane-1-butanoic acid; OPC-6, 3-oxo-2-(pent-2'-enyl)-cyclopentane-1-hexanoic acid;
OPC-8, 3-oxo-2-(pent-2'-enyl)-cyclopentane-1-octanoic acid; PC, phosphatidylcholine; PE, phosphatidylethanolamine; PG, phosphatidylglycerol; PPA1, phytoprostane A1; PPB1, phytoprostane B1;
