# Supplementary material for: MarVis-Pathway: integrative and exploratory pathway analysis of non-targeted metabolomics data
Source: Metabolomics. 2014 Oct 10;11(3):764–77. doi: 10.1007/s11306-014-0734-y (PMC4419191; doi:10.1007/s11306-014-0734-y)
Supplement: Supplementary file 3 — Supplementary material 3 (XLS 31 kb) [file 11306_2014_734_MOESM3_ESM.xls]

## Sheet: Sheet1
Supplementary material 3: Metabolite hits from custom database query
Mass (Da)	Found in data sets	Annotated adduct rules	Cluster of mapped features	Putative identity	Pathway/compound class	CHEBI	CAS	Pubchem CID
210.126	M1, M3	m-H, m+FA-H, m+FA-2H+Na	3	JA	JA biosynthesis	18292	6894-38-8	5281166
323.207	M1-M4	m-H, m+FA-H, m+FA-2H+Na, m+H, m+NH4	3	JA-Ile	JA derivatives		120330-93-0	44123531
292.202	M1, M2	m+FA-H, m+FA-2H+Na, m+H, m+Na, m+NH4	3	OPDA	JA biosynthesis	15560	85551-10-6	5280411
264.171	M1,M2, M4	m+FA-H, m+FA-2H+Na, m+H, m+Na, m+NH4	1	dnOPDA	JA biosynthesis		197247-23-7
238.155	M1, M4	m+FA-2H+Na, m+FA-H, m+H	3	OPC-4	JA biosynthesis		136845-17-5	5716900
1048.65	M2	m+H, m+NH4, m+Na	2	OPDA/dnOPDA-MGDG-OPDA (Ara-E)	Oxidized galactolipids
964.537	M2	m+H, m+NH4	2	OPDA/OPDA-DGDG (Ara-D)	Oxidized galactolipids			44583987
802.484	M2	m+H, m+NH4	2	OPDA/OPDA-MGDG (Ara-B)	Oxidized galactolipids
1076.68	M2	m+NH4	2	OPDA/OPDA-MGDG-OPDA (Ara-G)	Oxidized galactolipids
936.506	M2	m+H	3	OPDA/dnOPDA-DGDG (Ara-C)	Oxidized galactolipids
774.454	M2	m+H	3	OPDA/dnOPDA-MGDG (Ara-A)	Oxidized galactolipids			44583988
1006.64	M2	m+H	3	OPDA/dnOPDA-MGDG-16:3	Oxidized galactolipids
758.468	M2	m+H	4	HOT/16:1-PG	oxidized PG
806.48	M1	m+H	4	methyl-ketol-18:2/dnOPDA-MGDG, OPDA/methyl-ketol-16:2-MGDG	Oxidized galactolipids
760.472	M2	m+H	4	OPDA/16:3-MGDG (MGDG-O), 18:3/dnOPDA-MGDG (Ara-F)	Oxidized galactolipids
950.556	M2	m+H	4	OPDA/18:3-DGDG , 18:3/OPDA-DGDG	Oxidized galactolipids
1010.67	M2	m+H	4	OPDA/dnOPDA-MGDG-16:1	Oxidized galactolipids
996.561	M1	m+H	4	OPDA/methyl-ketol-18:2-DGDG	Oxidized galactolipids
226.12	M3, M4	m+H	6	11/12-Hydroxy-JA	JA derivatives		151120-27-3/124649-26-9	6443968
353.181	M3, M4	m+H	6	12-Carboxy-JA-Ile	JA derivatives
339.202	M3, M4	m+H	6	12-Hydroxy-JA-Ile	JA derivatives
372.179	M4	m+H	6	JA-1-glucose	JA derivatives
Abbreviations:
DGDG, digalactosyl diacylglycerol; dnOPDA, 10-oxo-8,13-dinor-phytodienoic acid;
HOT, hydroxy octadecatrienoic acid; JA, jasmonic acid; MGDG, monogalactosyl diacylglycerol;
OPDA, 12-oxo-10,15-phytodienoic acid; OPC-4, 3-oxo-2-(pent-2'-enyl)-cyclopentane-1-butanoic acid;
PG, phosphatidylglycerol;
