# Supplementary material for: MarVis-Pathway: integrative and exploratory pathway analysis of non-targeted metabolomics data
Source: Metabolomics. 2014 Oct 10;11(3):764–77. doi: 10.1007/s11306-014-0734-y (PMC4419191; doi:10.1007/s11306-014-0734-y)
Supplement: Supplementary file 5 — Supplementary material 5 (XLS 8 kb) [file 11306_2014_734_MOESM5_ESM.xls]

## Sheet: Sheet1
Supplementary material 5: Table of feature mappings to entries in the glucosinolate biosynthesis from tryptophan and sulfate activation for sulfonation pathways (AraCyc).
Data set	Feature ID	rt	m/z	Adduct rule	Corrected mass	SNR	SNR_FDR	Cluster	Entry mappings
M3	3349	3.2462	477.062	m-H	478.069	6.06191	0.0076875	10	1-methoxy-3-indolylmethyl-glucosinolate / 4-methoxy-3-indolylmethyl-glucosinolate
M4	8153	1.8848	369.11	m+H	368.103	4.44726	0.022815	10	indolylmethyl-desulfoglucosinolate
M4	3817	1.882	449.069	m+H	448.062	4.42487	0.0235	10	indolylmethyl-glucosinolate
M4	6732	1.8778	207.061	m+H	206.054	4.10625	0.037673	10	indolylmethylthiohydroximate
M4	4943	1.8864	466.093	m+NH4	448.059	4.01263	0.042894	10	indolylmethyl-glucosinolate
T1	AT4G14680	-	-	-	0	8.35705	0.0044254	10	APS3 (ATP sulfurylase)
T1	AT4G39940	-	-	-	0	5.91901	0.0099675	10	AT4G39940.1 (adenosine-5'-phosphosulfate-kinase)
